# Supplementary material for: Airborne Bacterial Communities in Residences: Similarities and Differences with Fungi
Source: PLoS One. 2014 Mar 6;9(3):e91283. doi: 10.1371/journal.pone.0091283 (PMC3946336; doi:10.1371/journal.pone.0091283)
Supplement: Table S1 — Information for each of the samples from the dwellings. (XLSX) [file pone.0091283.s006.xlsx]

## Sheet: Primer_map_final.txt
Sample_number	BarcodeSequence	MID-ID	Season	Indoor_Outdoor	Room	Unit	Sufficient_seqs_to_include	Raw_seq_file
1	ACGAGTGCGT	MID-001	Summer	Indoor	Living_Room	1	Yes	RA_S_MID1.sff
2	ACGCTCGACA	MID-002	Summer	Indoor	Bedroom	1	Yes	RA_S_MID2.sff
3	AGACGCACTC	MID-003	Summer	Outdoor	Balcony	1	Yes	RA_S_MID3.sff
4	AGCACTGTAG	MID-004	Summer	Indoor	Bath	2	Yes	RA_S_MID4.sff
5	ATCAGACACG	MID-005	Summer	Outdoor	Balcony	2	Yes	RA_S_MID5.sff
6	CTCGCGTGTC	MID-008	Summer	Indoor	Bedroom	3	Yes	RA_S_MID8.sff
7	TCTCTATGCG	MID-010	Summer	Outdoor	Balcony	3	Yes	RA_S_MID10.sff
8	CGAGAGATAC	MID-014	Summer	Indoor	Bath	4	Yes	RA_S_MID14.sff
9	ATACGACGTA	MID-015	Summer	Indoor	Bedroom	4	Yes	RA_S_TCMID15.sff
10	TCACGTACTA	MID-016	Summer	Outdoor	Balcony	4	Yes	RA_S_TCMID16.sff
11	CGTCTAGTAC	MID-017	Summer	Indoor	Living_Room	5	Yes	RA_S_TCMID17.sff
12	TCTACGTAGC	MID-018	Summer	Indoor	Bath	5	Yes	RA_S_TCMID18.sff
13	TGTACTACTC	MID-019	Summer	Indoor	Bedroom	5	Yes	RA_S_TCMID19.sff
14	ACGACTACAG	MID-020	Summer	Outdoor	Balcony	5	Yes	RA_S_TCMID20.sff
15	CGTAGACTAG	MID-021	Summer	Indoor	Kitchen	6	Yes	RA_S_TCMID21.sff
16	TACGAGTATG	MID-022	Summer	Indoor	Bath	6	Yes	RA_S_TCMID22.sff
17	TACTCTCGTG	MID-023	Summer	Indoor	Bedroom	6	Yes	RA_S_TCMID23.sff
18	TAGAGACGAG	MID-024	Summer	Outdoor	Balcony	6	Yes	RA_S_TCMID24.sff
19	ACGCGAGTAT	MID-027	Summer	Indoor	Kitchen	7	Yes	RA_S_TCMID27.sff
20	ACTACTATGT	MID-028	Summer	Indoor	Living_Room	7	Yes	RA_S_TCMID28.sff
21	ACTGTACAGT	MID-029	Summer	Indoor	Bath	7	Yes	RA_S_TCMID29.sff
22	AGACTATACT	MID-030	Summer	Outdoor	Balcony	7	Yes	RA_S_TCMID30.sff
23	AGCGTCGTCT	MID-031	Summer	Indoor	Kitchen	8	No	RA_S_TCMID31.sff
24	AGTACGCTAT	MID-032	Summer	Indoor	Living_Room	8	Yes	RA_S_TCMID32.sff
25	ATAGAGTACT	MID-033	Summer	Indoor	Bedroom	8	Yes	RA_S_TCMID33.sff
26	CACGCTACGT	MID-034	Summer	Outdoor	Balcony	8	Yes	RA_S_TCMID34.sff
27	CAGTAGACGT	MID-035	Summer	Indoor	Kitchen	9	Yes	RA_S_TCMID35.sff
28	CGACGTGACT	MID-036	Summer	Indoor	Bath	9	Yes	RA_S_TCMID36.sff
29	TACACACACT	MID-037	Summer	Outdoor	Balcony	9	Yes	RA_S_TCMID37.sff
30	TACACGTGAT	MID-038	Summer	Indoor	Kitchen	10	Yes	RA_S_TCMID38.sff
31	TACAGATCGT	MID-039	Summer	Indoor	Living_Room	10	Yes	RA_S_TCMID39.sff
32	TCGATCACGT	MID-042	Summer	Outdoor	Balcony	11	Yes	RA_S_TCMID42.sff
33	ATCAGACACG	MID-005	Summer	Indoor	Bath	3	Yes	RA1_MID5.sff
34	ACGAGTGCGT	MID-001	Winter	Indoor	Kitchen	2	Yes	RA_W_MID1.sff
35	ACGCTCGACA	MID-002	Winter	Indoor	Living_Room	2	No	RA_W_MID2.sff
36	AGACGCACTC	MID-003	Winter	Indoor	Bath	2	Yes	RA_W_MID3.sff
37	AGCACTGTAG	MID-004	Winter	Indoor	Bedroom	2	No	RA_W_MID4.sff
38	ATCAGACACG	MID-005	Winter	Outdoor	Balcony	2	No	RA_W_MID5.sff
39	ATATCGCGAG	MID-006	Winter	Indoor	Kitchen	3	Yes	RA_W_MID6.sff
40	CGTGTCTCTA	MID-007	Winter	Indoor	Living_Room	3	Yes	RA_W_MID7.sff
41	CTCGCGTGTC	MID-008	Winter	Indoor	Bath	3	Yes	RA_W_MID8.sff
42	TCTCTATGCG	MID-010	Winter	Indoor	Bedroom	3	Yes	RA_W_MID10.sff
43	CATAGTAGTG	MID-013	Winter	Indoor	Kitchen	4	Yes	RA_W_MID13.sff
44	ATACGACGTA	MID-015	Winter	Indoor	Bath	4	Yes	RA_W_TCMID15.sff
45	TCACGTACTA	MID-016	Winter	Indoor	Bedroom	4	No	RA_W_TCMID16.sff
46	CGTCTAGTAC	MID-017	Winter	Outdoor	Balcony	4	No	RA_W_TCMID17.sff
47	TCTACGTAGC	MID-018	Winter	Indoor	Kitchen	5	Yes	RA_W_TCMID18.sff
48	TGTACTACTC	MID-019	Winter	Indoor	Living_Room	5	Yes	RA_W_TCMID19.sff
49	ACGACTACAG	MID-020	Winter	Indoor	Bath	5	Yes	RA_W_TCMID20.sff
50	CGTAGACTAG	MID-021	Winter	Indoor	Bedroom	5	Yes	RA_W_TCMID21.sff
51	TACGAGTATG	MID-022	Winter	Outdoor	Balcony	5	Yes	RA_W_TCMID22.sff
52	TACTCTCGTG	MID-023	Winter	Indoor	Kitchen	7	Yes	RA_W_TCMID23.sff
53	TAGAGACGAG	MID-024	Winter	Indoor	Living_Room	7	Yes	RA_W_TCMID24.sff
54	AGCGTCGTCT	MID-031	Winter	Indoor	Bath	8	Yes	RA_W_TCMID31.sff
55	AGTACGCTAT	MID-032	Winter	Indoor	Bedroom	8	No	RA_W_TCMID32.sff
56	ATAGAGTACT	MID-033	Winter	Outdoor	Balcony	8	No	RA_W_TCMID33.sff
57	TACACACACT	MID-037	Winter	Indoor	Bedroom	10	Yes	RA_W_TCMID37.sff
58	TACACGTGAT	MID-038	Winter	Outdoor	Balcony	10	No	RA_W_TCMID38.sff
59	TAGTGTAGAT	MID-041	Winter	Indoor	Bath	11	Yes	RA_W_TCMID41.sff
